# Supplementary material for: MetaboAnalystR 3.0: Toward an Optimized Workflow for Global Metabolomics
Source: Metabolites. 2020 May 7;10(5):186. doi: 10.3390/metabo10050186 (PMC7281575; doi:10.3390/metabo10050186)
Supplement: Supplementary file 1 [file metabolites-10-00186-s001.zip]

Archive with 1 entries (1 files):
- metabolites-790714-supplementary.xls
